# Supplementary material for: Identification and Fine-Mapping of Quantitative Trait Loci Controlling Plant Height in Central European Winter Triticale (×Triticosecale Wittmack)
Source: Plants (Basel). 2021 Aug 2;10(8):1592. doi: 10.3390/plants10081592 (PMC8400435; doi:10.3390/plants10081592)
Supplement: Supplementary file 1 [file plants-10-01592-s001.zip]

Archive with 2 entries (2 files):
- Supplementary_File_1_Review1.pdf
- Supplementary_File_2_Table_S2-S5_Review1.xlsx
