# Supplementary material for: Identification and Fine-Mapping of Quantitative Trait Loci Controlling Plant Height in Central European Winter Triticale (×Triticosecale Wittmack)
Source: Plants (Basel). 2021 Aug 2;10(8):1592. doi: 10.3390/plants10081592 (PMC8400435; doi:10.3390/plants10081592)
Supplement: Supplementary file 1 [file plants-10-01592-s001.zip › Supplementary_File_2_Table_S2-S5_Review1.xlsx]

## Sheet: Table S2 Plant height_DArT
CloneID	Chromosome	Position(cM)	TrimmedSequence	Adverdo	Agendus	Agostino	Agrano	Alamo	Amarillo105	Ampiac	Angus	Arc en Ciel	Atletico	Babor	BaluPZO	Bellac	Benetto	Bienvenu	Bilbao	Binova	Blenio	Boreas	Caio	Calao	California	Calorius	Cando	Capital	Cedro	Clercal	Colossal	Cortino	Cosinus	Cultivo	Dinaro	Disco	Donatus	Dorena	Dublet	Ego	Falko	Fidelio	Filius	Focus	Fredro	Gabo	Grandval	Grenado	Gringo
4341499	5R	1013.1	TGCAGACAAACGTGTACGTGCGGGGCACGGGCGACGCCCACCCCATCGTCGGCCG	1	0	1	1	1	1	1	0	0	0	1	0	0	1	1	0	1	1	0	1	1	0	0	1	0	NA	1	0	1	1	1	1	1	1	1	1	1	0	1	0	0	0	1	0	1	1
3615774	5R	1019.4	TGCAGTTCAGCCCGTCCCCGACCCACCACGGCCGTTGTTCTTGTCCACCGACGCTGGTAGAGTTCCGAG	1	0	1	0	0	0	0	0	0	0	0	0	0	0	0	1	1	0	1	0	0	0	1	1	0	0	0	1	0	0	1	1	0	0	0	0	0	0	1	1	1	0	0	0	1	1
10521630	4A	83.9	TGCAGCTCCGAACTGGCTGGCGTAGTAGAGGTGATCGGGCTGCAAACCTCCCACCTGAATCCCTCTGCC	1	1	NA	1	1	1	1	1	NA	1	1	1	1	NA	1	1	1	1	1	0	NA	NA	1	1	1	1	1	NA	1	NA	1	1	1	NA	0	1	NA	1	0	1	1	1	0	1	1	1
4371530	4B	70.6	TGCAGCGTGAGGCCATCACACAGTCTCTGCGGCAGCTCACCAGAGAAGCTGTTGTTCGCGAAACTCACA	1	1	1	0	0	1	1	1	NA	1	0	NA	0	0	0	NA	1	0	1	0	0	1	NA	1	1	0	NA	1	0	0	1	NA	0	1	0	0	0	NA	1	NA	0	1	0	0	1	NA
4372007	4B	70.6	TGCAGGGATAGAGCCGACAAGGTTGTTGCTGAAGAGATACAGAATTCCCAGCTTGGTTGCCTTGCCAAG	NA	1	1	1	1	1	NA	1	0	1	0	1	NA	1	NA	NA	0	1	1	1	1	1	1	1	1	1	NA	NA	NA	1	1	NA	1	NA	0	NA	1	NA	1	1	1	1	NA	NA	NA	NA
3610345	4B	70.6	TGCAGGGATAGAGCCGACAAGGTTGTTGCGGAAGAGATTCAGGATTTTCAGCTTGGTTGCCTTGCCGAG	1	1	1	0	0	0	0	0	NA	1	0	0	0	0	0	0	0	0	0	0	0	0	NA	1	0	0	0	0	0	0	1	1	0	0	0	0	0	0	1	0	0	1	0	0	1	1
4545201	4B	75.1	TGCAGGGCCGTTCAGCTGAGGCGCAGCCCTCTCCCG	0	1	0	0	0	NA	1	1	1	1	0	1	1	0	0	1	1	0	1	0	1	0	0	0	1	0	NA	1	1	0	0	1	0	1	0	1	0	1	0	1	1	1	1	1	1	0
4554703	4B	76.0	TGCAGTGTGTCTACTACGCTGGACGTGGACGACCAGCTGCTCAAATTCAAACCG	0	0	0	1	1	1	0	1	0	0	0	0	1	0	0	0	1	1	1	0	1	0	0	0	1	0	1	1	1	1	0	0	0	1	0	1	0	1	0	0	0	0	1	0	0	0
3609297	4B	76.0	TGCAGTCTGTCTACTACGCTGGACGTGGATTTCCAGCTGCTCAAATTCAAACCG	1	0	1	0	NA	0	1	0	1	0	1	1	0	1	1	1	0	0	0	1	0	1	1	1	0	1	NA	0	0	0	1	1	1	0	1	0	1	0	1	1	1	0	0	1	1	1
10509945	4B	76.6	TGCAGCTCTGCCGCGGCGTCTATGCGGGCGCTTGGTTTTCTAGGTAAAAGAGAAGGAGCACACGCCGAG	0	1	0	0	1	1	0	0	1	0	1	1	0	1	1	0	0	0	0	1	0	0	0	0	0	0	0	1	0	0	0	0	1	0	0	0	NA	1	0	0	0	0	0	1	0	1
4354558	5A	148.9	TGCAGCAGCATGTCATGTACATGCACAGAACTCATTTTTGCATGATCAATCTTGGCAACTTGTGTGGGT	1	1	0	0	0	1	0	1	0	NA	1	1	0	0	0	1	0	0	1	0	0	0	NA	0	0	0	NA	NA	0	0	0	1	0	0	1	1	1	0	0	1	1	0	1	1	1	0
10506872	5A	150.6	TGCAGAACTTCACAGCGAACCACAACAGCTTCAGCGGCAGGCTGCCATCATGCTTGAAATATTGCACAG	0	0	0	1	1	0	0	0	0	0	0	0	0	0	1	0	0	1	0	0	0	0	0	0	0	NA	1	0	1	1	0	0	0	0	0	1	0	0	0	0	0	0	1	0	0	0
10523748	4R	173.0	TGCAGGGTGTTCAAGAAGAAGAACGTCGTCGTGCAGCACCAAGCTGGCCAGAACGGCGGCAGCGGTGCC	0	NA	1	0	0	0	1	0	0	1	0	0	1	0	0	NA	1	0	1	0	NA	1	0	0	NA	1	1	0	1	0	0	0	0	1	0	0	0	0	1	1	NA	1	0	1	0	1
10519777	5R	990.4	TGCAGGGATAGAGCCGACAAGGTTGTTACGGAAGAGATTCAGGACTTTCAGCTTGGTTGCCTTGCCGAG	0	0	0	0	1	0	0	0	1	0	1	NA	1	1	0	NA	1	0	0	1	1	0	1	0	0	1	0	0	0	0	0	0	1	1	1	0	1	1	0	NA	NA	0	0	1	0	0
10508815	5R	963.7	TGCAGGGATTGTGTTCGCTCGAAAAAAGATAGCAACAAAAGGTGTGCTACTGAGATAAGAATTCGGAGA	0	0	0	0	0	0	0	0	0	0	0	0	0	0	0	0	0	0	0	0	0	0	0	0	0	0	0	0	0	0	0	0	0	0	0	0	0	0	1	0	0	0	0	0	0	0
10506889	5R	1022.0	TGCAGAAGCAGCGGCTCCCTGTTGGGTTCGCGCGTCTCCTCGATCCTGCGCCTCCAGCATGCCTCAGGG	NA	0	1	0	1	0	0	0	0	0	1	0	0	1	1	0	0	0	0	1	0	0	NA	1	0	1	0	0	0	0	NA	1	1	0	1	0	NA	0	1	NA	0	0	0	0	1	1
4348428	5R	997.0	TGCAGTTCGGCGACCTCTCCG	1	0	1	0	1	0	0	0	1	0	1	1	0	1	0	NA	NA	NA	0	1	1	0	NA	1	0	NA	NA	0	0	0	1	1	1	NA	1	0	1	NA	1	0	0	0	0	1	1	1
[truncated: 83 more columns]

## Sheet: Table S3 Plant height_SNP
CloneID	Chromosome	Position(cM)	TrimmedSequence	SNP	SnpPosition	Adverdo	Agendus	Agostino	Agrano	Alamo	Amarillo105	Ampiac	Angus	Arc en Ciel	Atletico	Babor	BaluPZO	Bellac	Benetto	Bienvenu	Bilbao	Binova	Blenio	Boreas	Caio	Calao	California	Calorius	Cando	Capital	Cedro	Clercal	Colossal	Cortino	Cosinus	Cultivo	Dinaro	Disco	Donatus	Dorena	Dublet	Ego	Falko	Fidelio	Filius	Focus	Fredro	Gabo	Grandval
4341499|F|0-7:A>C-7:A>C	5R	1019.4	TGCAGACAAACGTGTACGTGCGGGGCACGGGCGACGCCCACCCCATCGTCGGCCG	7:A>C	7	AA	NA	AA	AC	AC	AC	AC	NA	NA	NA	AC	NA	NA	AC	AC	NA	AC	AC	NA	AC	AC	NA	NA	AA	NA	AC	AC	NA	AC	AC	AA	AA	AC	AC	AC	AC	AC	NA	AA	NA	NA	NA	AC	NA
4370961|F|0-38:C>G-38:C>G	1B	102.8	TGCAGTTTCAGCCGAGAGGGTGCCGCGTGACGTGCTTGCCCGACGCTGGGGGAGCCG	38:C>G	38	CC	CG	CC	CC	CC	CC	CC	CC	CC	CC	CC	CC	CC	CC	CC	CC	CG	CC	CC	CC	CC	CC	CC	CG	CC	CC	CC	CG	GG	GG	CC	CC	CG	CG	CG	CG	CC	CC	CC	CC	CC	CC	CC	CC
4354727|F|0-34:G>C-34:G>C	4B	76.6	TGCAGGGAGCATGAGGAGGACACGGAGGAGGTAGGCGCCGTCGTCGTTGCCGTGGACTCGTTGAGGTCG	34:G>C	34	GG	GG	GG	GC	GG	CC	GC	GG	CC	GG	GC	GC	GG	GG	GG	GC	GG	GG	GG	GC	GG	CC	GG	GG	GG	GG	GG	GC	GG	GG	GG	GG	GG	GG	GC	GC	GC	GG	GG	GC	GC	GG	GC	GC
10514966|F|0-45:G>C-45:G>C	5A	148.8	TGCAGGTACGGGAGCTTGCCGAGGGCGTGCTCCTCTACGCTGCCTGGGGCCTCCAGGGCTCGCCGCACC	45:G>C	45	GC	GC	GG	GG	GG	GG	GG	GG	NA	GG	GG	NA	NA	GG	GG	GG	GG	GG	GC	NA	GG	GG	GG	GC	GG	GC	GG	NA	GG	GG	GG	GC	GG	GG	GC	NA	GC	GG	GG	GG	GG	GG	GC	GC
10520252|F|0-21:G>T-21:G>T	5R	1011.9	TGCAGCTGGACGGCGGTGAACGCGGCGTATGAGCCAAACACGAGCTTCGCGAGCTCCTGAGCAACCGCC	21:G>T	21	GG	GT	GT	GT	GG	GT	NA	NA	GT	GT	GG	GT	GT	GG	GT	NA	GT	GT	GT	GG	GT	GT	GT	GT	NA	NA	GT	GT	GT	GT	GT	GG	GG	GT	GT	NA	GG	GT	GG	GT	NA	GT	NA	GT
3044752|F|0-25:A>G-25:A>G	5R	1019.4	TGCAGGGCGAGCGCGAGATGGCGACAGACAACAAGCTCCTGGGCGAGTTCGACCTGGTCGGCATCCCGC	25:A>G	25	AG	AA	AG	AA	AA	GG	AA	AA	AA	AA	AA	GG	AA	AA	AA	AA	AA	AA	AA	AA	AA	AA	AA	AG	AA	AA	GG	AA	AA	AA	AG	AG	AA	AA	AG	AA	AA	AA	AG	AA	AA	AA	GG	NA
3045841|F|0-29:A>G-29:A>G	5R	1013.1	TGCAGCCAGCGCTGCCACCACATTTGCGCACCTTTTGTTGTGATGCGATTATACGCCTAAAATTGAACA	29:A>G	29	AA	AG	AA	AG	AA	AG	AG	AG	GG	AG	AA	AG	AG	AA	AG	AG	AG	AG	AG	AA	AG	AG	AG	AA	GG	AG	AG	NA	AG	AG	AG	AA	AA	AG	AG	NA	AA	AG	AA	NA	AG	AG	AG	AG
3046128|F|0-28:C>G-28:C>G	5R	1019.4	TGCAGAGAGCCACCAAAGGAGATGCCGCCGCTTCCCTTCACCG	28:C>G	28	CG	CC	CG	NA	CC	CC	CC	CC	CC	CC	CC	CG	CC	CC	CC	CC	CC	CC	CC	CC	CC	CC	CC	CG	CC	CC	GG	CC	CC	CC	NA	CG	CC	CC	NA	CC	CC	CC	CG	CC	CC	CC	CC	CG
4216997|F|0-46:C>T-46:C>T	5R	1019.4	TGCAGTGTAAGTACTGCTGCTAGTTAACTAATCAGCCCGCCCATACCCGCAGGCAGCAGGAAGCTTCCG	46:C>T	46	CC	CT	CC	CT	CT	NA	CC	NA	CT	CT	CT	CC	CC	CT	CT	NA	CT	CT	NA	CT	CC	CT	NA	CC	NA	CC	TT	NA	CC	CT	CC	CC	CT	CT	CT	CT	CT	CC	CC	NA	NA	CT	CC	CT
4370510|F|0-37:G>T-37:G>T	5R	1013.1	TGCAGCCTGCGGGTCAGCGATGAGGGCTTGCCTGTGCGCGAAGCCGTCGGCGAGGGAGTAGGCGAGGCC	37:G>T	37	GG	GG	GG	GG	GG	GG	GT	GT	TT	TT	GG	GG	GG	GG	GG	GT	GG	GT	GG	GG	GG	GG	GG	GG	GT	GG	TT	GT	GG	GG	GG	GG	GG	GG	GT	GG	GG	GG	GG	GT	GT	TT	GG	GT
[truncated: 85 more columns]

## Sheet: Table S4 Dev. stage_DArT
CloneID	Chromosome	Position(cM)	TrimmedSequence	Adverdo	Agendus	Agostino	Agrano	Alamo	Amarillo105	Ampiac	Angus	Arc en Ciel	Atletico	Babor	BaluPZO	Bellac	Benetto	Bienvenu	Bilbao	Binova	Blenio	Boreas	Caio	Calao	California	Calorius	Cando	Capital	Cedro	Clercal	Colossal	Cortino	Cosinus	Cultivo	Dinaro	Disco	Donatus	Dorena	Dublet	Ego	Falko	Fidelio	Filius	Focus	Fredro	Gabo	Grandval	Grenado	Gringo
3615774	5R	1019.4	TGCAGTTCAGCCCGTCCCCGACCCACCACGGCCGTTGTTCTTGTCCACCGACGCTGGTAGAGTTCCGAG	1	0	1	0	0	0	0	0	0	0	0	0	0	0	0	1	1	0	1	0	0	0	1	1	0	0	0	1	0	0	1	1	0	0	0	0	0	0	1	1	1	0	0	0	1	1
4371530	4B	70.6	TGCAGCGTGAGGCCATCACACAGTCTCTGCGGCAGCTCACCAGAGAAGCTGTTGTTCGCGAAACTCACA	1	1	1	0	0	1	1	1	NA	1	0	NA	0	0	0	NA	1	0	1	0	0	1	NA	1	1	0	NA	1	0	0	1	NA	0	1	0	0	0	NA	1	NA	0	1	0	0	1	NA
4372007	4B	70.6	TGCAGGGATAGAGCCGACAAGGTTGTTGCTGAAGAGATACAGAATTCCCAGCTTGGTTGCCTTGCCAAG	NA	1	1	1	1	1	NA	1	0	1	0	1	NA	1	NA	NA	0	1	1	1	1	1	1	1	1	1	NA	NA	NA	1	1	NA	1	NA	0	NA	1	NA	1	1	1	1	NA	NA	NA	NA
3610345	4B	70.6	TGCAGGGATAGAGCCGACAAGGTTGTTGCGGAAGAGATTCAGGATTTTCAGCTTGGTTGCCTTGCCGAG	1	1	1	0	0	0	0	0	NA	1	0	0	0	0	0	0	0	0	0	0	0	0	NA	1	0	0	0	0	0	0	1	1	0	0	0	0	0	0	1	0	0	1	0	0	1	1
4545201	4B	75.1	TGCAGGGCCGTTCAGCTGAGGCGCAGCCCTCTCCCG	0	1	0	0	0	NA	1	1	1	1	0	1	1	0	0	1	1	0	1	0	1	0	0	0	1	0	NA	1	1	0	0	1	0	1	0	1	0	1	0	1	1	1	1	1	1	0
4554703	4B	76.0	TGCAGTGTGTCTACTACGCTGGACGTGGACGACCAGCTGCTCAAATTCAAACCG	0	0	0	1	1	1	0	1	0	0	0	0	1	0	0	0	1	1	1	0	1	0	0	0	1	0	1	1	1	1	0	0	0	1	0	1	0	1	0	0	0	0	1	0	0	0
10509945	4B	76.6	TGCAGCTCTGCCGCGGCGTCTATGCGGGCGCTTGGTTTTCTAGGTAAAAGAGAAGGAGCACACGCCGAG	0	1	0	0	1	1	0	0	1	0	1	1	0	1	1	0	0	0	0	1	0	0	0	0	0	0	0	1	0	0	0	0	1	0	0	0	NA	1	0	0	0	0	0	1	0	1
4354558	5A	148.9	TGCAGCAGCATGTCATGTACATGCACAGAACTCATTTTTGCATGATCAATCTTGGCAACTTGTGTGGGT	1	1	0	0	0	1	0	1	0	NA	1	1	0	0	0	1	0	0	1	0	0	0	NA	0	0	0	NA	NA	0	0	0	1	0	0	1	1	1	0	0	1	1	0	1	1	1	0
10506872	5A	150.6	TGCAGAACTTCACAGCGAACCACAACAGCTTCAGCGGCAGGCTGCCATCATGCTTGAAATATTGCACAG	0	0	0	1	1	0	0	0	0	0	0	0	0	0	1	0	0	1	0	0	0	0	0	0	0	NA	1	0	1	1	0	0	0	0	0	1	0	0	0	0	0	0	1	0	0	0
10506889	5R	1022.0	TGCAGAAGCAGCGGCTCCCTGTTGGGTTCGCGCGTCTCCTCGATCCTGCGCCTCCAGCATGCCTCAGGG	NA	0	1	0	1	0	0	0	0	0	1	0	0	1	1	0	0	0	0	1	0	0	NA	1	0	1	0	0	0	0	NA	1	1	0	1	0	NA	0	1	NA	0	0	0	0	1	1
4348428	5R	997.0	TGCAGTTCGGCGACCTCTCCG	1	0	1	0	1	0	0	0	1	0	1	1	0	1	0	NA	NA	NA	0	1	1	0	NA	1	0	NA	NA	0	0	0	1	1	1	NA	1	0	1	NA	1	0	0	0	0	1	1	1
[truncated: 83 more columns]

## Sheet: Table S5 Dev. stage_SNP
CloneID	Chromosome	Position(cM)	TrimmedSequence	SNP	SnpPosition	Adverdo	Agendus	Agostino	Agrano	Alamo	Amarillo105	Ampiac	Angus	Arc en Ciel	Atletico	Babor	BaluPZO	Bellac	Benetto	Bienvenu	Binova	Bilbao	Blenio	Boreas	Caio	Calao	California	Calorius	Cando	Capital	Cedro	Clercal	Colossal	Cortino	Cosinus	Cultivo	Dinaro	Disco	Donatus	Dorena	Dublet	Ego	Falko	Fidelio	Filius	Focus	Fredro	Gabo	Grandval
4341499|F|0-7:A>C-7:A>C	5R	1019.4	TGCAGACAAACGTGTACGTGCGGGGCACGGGCGACGCCCACCCCATCGTCGGCCG	7:A>C	7	AA	NA	AA	AC	AC	AC	AC	NA	NA	NA	AC	NA	NA	AC	AC	AC	NA	AC	NA	AC	AC	NA	NA	AA	NA	AC	AC	NA	AC	AC	AA	AA	AC	AC	AC	AC	AC	NA	AA	NA	NA	NA	AC	NA
3044752|F|0-25:A>G-25:A>G	5R	1019.4	TGCAGGGCGAGCGCGAGATGGCGACAGACAACAAGCTCCTGGGCGAGTTCGACCTGGTCGGCATCCCGC	25:A>G	25	AG	AA	AG	AA	AA	GG	AA	AA	AA	AA	AA	GG	AA	AA	AA	AA	AA	AA	AA	AA	AA	AA	AA	AG	AA	AA	GG	AA	AA	AA	AG	AG	AA	AA	AG	AA	AA	AA	AG	AA	AA	AA	GG	NA
3045841|F|0-29:A>G-29:A>G	5R	1013.1	TGCAGCCAGCGCTGCCACCACATTTGCGCACCTTTTGTTGTGATGCGATTATACGCCTAAAATTGAACA	29:A>G	29	AA	AG	AA	AG	AA	AG	AG	AG	GG	AG	AA	AG	AG	AA	AG	AG	AG	AG	AG	AA	AG	AG	AG	AA	GG	AG	AG	NA	AG	AG	AG	AA	AA	AG	AG	NA	AA	AG	AA	NA	AG	AG	AG	AG
3046128|F|0-28:C>G-28:C>G	5R	1019.4	TGCAGAGAGCCACCAAAGGAGATGCCGCCGCTTCCCTTCACCG	28:C>G	28	CG	CC	CG	NA	CC	CC	CC	CC	CC	CC	CC	CG	CC	CC	CC	CC	CC	CC	CC	CC	CC	CC	CC	CG	CC	CC	GG	CC	CC	CC	NA	CG	CC	CC	NA	CC	CC	CC	CG	CC	CC	CC	CC	CG
4216997|F|0-46:C>T-46:C>T	5R	1019.4	TGCAGTGTAAGTACTGCTGCTAGTTAACTAATCAGCCCGCCCATACCCGCAGGCAGCAGGAAGCTTCCG	46:C>T	46	CC	CT	CC	CT	CT	NA	CC	NA	CT	CT	CT	CC	CC	CT	CT	CT	NA	CT	NA	CT	CC	CT	NA	CC	NA	CC	TT	NA	CC	CT	CC	CC	CT	CT	CT	CT	CT	CC	CC	NA	NA	CT	CC	CT
4370510|F|0-37:G>T-37:G>T	5R	1013.1	TGCAGCCTGCGGGTCAGCGATGAGGGCTTGCCTGTGCGCGAAGCCGTCGGCGAGGGAGTAGGCGAGGCC	37:G>T	37	GG	GG	GG	GG	GG	GG	GT	GT	TT	TT	GG	GG	GG	GG	GG	GG	GT	GT	GG	GG	GG	GG	GG	GG	GT	GG	TT	GT	GG	GG	GG	GG	GG	GG	GT	GG	GG	GG	GG	GT	GT	TT	GG	GT
[truncated: 85 more columns]

## Sheet: Table S6 BLUEs of 129 varieties
Cultivar	Release	Country	BLUES.EC	BLUES.PH
Adverdo	2013	Germany	49.9	97.68
Agostino	2009	Sweden	53.23	99.51
Agrano	2001	Germany	57.67	112.84
Alamo	1989	Poland	56.49	113
Amarillo 105	2007	Germany	59.81	109.74
Ampiac	1995	France	52.97	92.1
Angus	1993	Germany	49.82	102.41
Arc en Ciel	1997	France	48.73	99
Atletico	2009	Poland	54.33	96.43
Babor	1998	Germany	54.44	109.76
Balu PZO	2012	Germany	55.48	124.58
Bellac	2000	France	52.81	103.25
Benetto	2002	Poland	52.95	107.39
Bienvenue	2001	France	57.42	95.79
Bilbao	2002	France	55.14	111.66
Binova	1995	Germany	54.12	97.59
Blenio	2002	Germany	57.55	101.18
Boreas	1993	Germany	51.99	94.23
Caio	1999	Sweden	57.56	101.77
Calao	1995	France	46.27	113.24
California	2002	Germany	51.91	105.1
Calorius	2011	Austria	57.92	110.61
Cando	2006	Sweden	52.69	92.63
Capital	1998	France	54.61	114.43
Cedro	2000	Netherlands	48.02	107.09
Clercal	1984	France	53.6	112.4
Colossal	1994	France	56.01	114.13
Cortino	2012	Germany	57.58	111.41
Cosinus	2009	Germany	54.97	105.61
Cultivo	2007	Germany	47.16	93.57
Dinaro	2004	Poland	50.28	92.4
Disco	1997	Poland	52.28	106.77
Donatus	1998	Germany	55.07	96.35
Dorena	2007	Switzerland	55.23	105.07
Dublet	2006	Poland	57.27	99.49
Ego	1995	Sweden	55.82	113.33
Falko	1996	Sweden	50.84	112.44
Fidelio	1996	Poland	49.28	102.17
Filius	1998	Germany	51.96	99.19
Focus	1997	Germany	50.02	109.53
Fredro	2010	Poland	54.95	102
Gabo	1996	Germany	58.55	103.46
Grandval	2005	France	52.28	108.27
Grenado	2004	France	50.93	91.62
Gringo	2007	Poland	51.43	101.03
Imperial	1997	Germany	49.41	92.49
Inpetto	2004	Sweden	48.22	100.16
Kitaro	1999	Poland	55.92	98.04
Korpus	2007	Germany	52.28	109.57
Kortego	2001	Netherlands	50.44	91.45
KWS Aveo	2012	Germany	52.39	101.53
Lamberto	1998	Poland	54.24	106.87
Lasko	1982	Poland	51.21	114.53
Local	1988	Germany	50.68	87.26
Logo	1999	Germany	58.01	110.8
Lufsen	2010	Germany	52.65	99.74
Lupus	1999	Germany	49.34	106.91
Madilo	2006	Poland	53.83	108.66
Magnat	2000	Poland	51.81	104.56
Malno	1987	Poland	53.27	113.41
Massimo	2006	Germany	53.41	115.67
Mikado	2011	Germany	52.97	98.16
Moderato	2004	Poland	50.11	114.4
Modus	1988	Germany	53.75	112.72
Moreno	1992	Poland	52.7	102.64
Mostral	1996	France	56.71	108.69
Mundo	1998	Poland	54.72	106.33
Mungis	2008	Germany	53.07	106.12
Nagano	2008	Poland	56.71	97.26
Nemo	1995	Poland	50.41	103.33
Origo	1995	Sweden	46.96	107.14
Orval	2010	France	55.99	103.65
Osorno	2000	Germany	51.99	101.83
Partout	1999	Germany	56.04	110.71
Pawo	2002	Poland	54.93	106.93
Piano	1998	Poland	53.8	105.65
Pigmej	2008	Poland	51.15	96.43
Pinokio	1995	Poland	48.36	101.25
Plai	1992	Romania	56.18	108.87
Polego	2000	Sweden	55.06	102.65
Prego	1992	Poland	49.42	108.06
Printus	2003	Germany	49.83	106.19
Purdy	1991	Poland	49.96	119.42
Remiko	2010	Poland	52.56	93.7
Rhenio	2014	Germany	53.66	88.16
Rotego	1998	Sweden	55.45	104.91
Santop	1998	Germany	55.31	104.03
Securo	2013	Germany	53.31	111.34
Sequenz	2008	Germany	51.77	103.09
Silver	1992	Romania	52.9	110.66
Silverado	2013	Germany	50.99	98.67
SU Agendus	2013	Germany	55.44	89.84
Subito	2012	Germany	52.31	111.24
SW Falmoro	2001	Sweden	51.39	108.04
SW Talentro	2002	France	54.43	100.09
Tantris (new)	2016	Germany	53.76	100.49
Tantris (old)	2014	Germany	52.98	101.1
Tarzan	2009	Germany	54.55	106.97
Ticino	1997	Germany	54.85	107.5
Timbo	2000	Switzerland	55.41	93.27
Titan	2003	Romania	56.74	96.3
Tremplin	2002	France	54.3	101.16
Triade	2001	France	55.46	99.59
Triamant	2003	Germany	54.68	99.16
Tribeca	2007	France	56.91	111.95
Tricanto	2012	Austria	56.14	111.2
Tricolor	1998	France	56.02	104.67
Tridel	1997	Switzerland	53.25	98.29
Trigantus	2004	Germany	54.83	110.95
Trigold	2008	Germany	53.46	96.98
Trilogie	2002	France	55.92	101.54
Trimaran	1992	France	55.53	102.65
Trimester	2004	Germany	52.6	97.91
Trimmer	2008	Germany	55.65	105.6
Trinidad	1996	Germany	54.57	110.2
Triplus	2004	Germany	54.88	102.17
Tritikon	2003	Germany	55.69	108
Trivial	2004	Germany	55.5	104.87
Trizeps	2007	Germany	55.49	100.72
Trouvere	2001	France	54.74	99.48
Tulus	2008	Germany	53.56	100.04
Versus	2004	Germany	53.3	113.05
Viktor	1993	Russia	51.47	126.61
Vision	1995	Germany	57.39	107.36
Vitalis	2001	Germany	57.31	110.35
Vuka	2009	Germany	55.69	104.03
Wilfried	2002	France	56.22	93.5
Witon	2002	Poland	54	101.12
Zeus	1997	France	52.14	109.46
